# Supplementary material for: Misconceptions in the use of the General Linear Model applied to functional MRI: a tutorial for junior neuro-imagers
Source: Front Neurosci. 2014 Jan 21;8:1. doi: 10.3389/fnins.2014.00001 (PMC3896880; doi:10.3389/fnins.2014.00001)
Supplement: Supplementary file 1 [file DataSheet1.ZIP]

Archive with 5 entries (5 files):
- Annex 2.pdf
- Annex 3.pdf
- Annex 4.pdf
- Annex 5.pdf
- GLM_misconception_codes.zip
